# Supplementary material for: A Pleomorphic Puzzle: Heterogeneous Pulmonary Vascular Occlusions in Patients with COVID-19
Source: Int J Mol Sci. 2022 Dec 1;23(23):15126. doi: 10.3390/ijms232315126 (PMC9739020; doi:10.3390/ijms232315126)
Supplement: Supplementary file 1 [file ijms-23-15126-s001.zip]

Archive with 1 entries (1 files):
- ijms-1951392-supplementary.pdf
